# Supplementary material for: Comparative Analysis of Bacterial Cellulose Membranes Synthesized by Chosen Komagataeibacter Strains and Their Application Potential
Source: Int J Mol Sci. 2022 Mar 21;23(6):3391. doi: 10.3390/ijms23063391 (PMC8950309; doi:10.3390/ijms23063391)
Supplement: Supplementary file 1 [file ijms-23-03391-s001.zip]

Archive with 5 entries (5 files):
- Figure S1.jpeg
- Figure S2.jpeg
- Figure S3.jpeg
- Figure S4.jpeg
- Figure S5.jpeg
